# Supplementary material for: Autonomy and health-related quality of life in adolescents
Source: BMC Pediatr. 2022 Sep 20;22:555. doi: 10.1186/s12887-022-03607-5 (PMC9487082; doi:10.1186/s12887-022-03607-5)
Supplement: Supplementary file 1 — Additional file 1. [file 12887_2022_3607_MOESM1_ESM.xlsx]

## Sheet: DataAutonomy
IDNR	sex	AfAitem1	AfAitem2	AfAitem3	AfAitem4	AfAitem5	AfAitem6	PhysicalHRQoL	PsychologicalHRQoL	MoodsHRQoL	SelfperceptHRQoL	AutonomyHRQoL	FamilyHRQoL	FinancialHRQoL	PeersHRQoL	SchoolHRQoL	SocialacceptHRQoL	SES	Afascale6items
1	2	5	5	5	5	4	5	49.5401	55.2519	58.0038	61.4335	67.9468	69.2157	65.0209	66.6873	59.597	58.8293	1	29
2	2	3	4	3	5	3	1	52.6794	48.8701	51.2831	38.8797	43.4788	58.4512	23.9564	63.1554	39.2906	44.8281	1	19
3	2	5	5	5	5	5	4	71.2257	64.4088	41.7736	37.3285	37.6045	55.1286	65.0209	60.3742	37.3984	58.8293	1	29
4	2	4	4	4	4	2	3	55.894	55.2519	46.123	56.1773	53.87	69.2157	65.0209	73.0811	59.597	58.8293	1	21
5	2	5	5	4	4	2	3	41.0836	48.8701	46.123	49.1053	45.7212	62.4545	46.0649	55.4415	49.7475	30.9025	1	23
6	2	3	4	3	4	3	2	55.894	52.1198	51.2831	44.2461	43.4788	62.4545	55.3906	57.865	57.0077	58.8293	1	19
7	2	4	4	4	5	3	3	63.6786	58.1811	51.2831	52.2664	53.87	55.1286	55.3906	55.4415	57.0077	50.5549	1	23
8	1	3	4	3	3	2	2	36.7048	34.7514	31.4172	42.2833	37.6045	44.5356	46.0649	50.7255	41.2774	50.5549	1	17
9	1	3	3	1	2	2	4	46.4993	48.8701	46.123	37.3285	45.7212	55.1286	55.3906	50.7255	49.7475	30.9025	1	15
10	1	4	5	4	4	3	3	43.6611	34.7514	36.2204	49.1053	61.0104	52.1236	59.3286	73.0811	47.5167	58.8293	1	23
11	1	3	2	3	3	2	1	52.6794	64.4088	34.5568	52.2664	31.2474	40.2046	46.0649	57.865	66.0803	39.3442	1	14
12	1	4	4	4	4	3	3	43.6611	52.1198	39.8136	49.1053	33.5756	69.2157	55.3906	48.5237	52.0929	58.8293	1	22
13	1	4	4	4	4	4	2	41.0836	45.9531	37.9686	44.2461	48.2157	55.1286	51.9004	60.3742	54.5229	58.8293	1	22
14	2	4	4	4	4	4	4	46.4993	61.0941	39.8136	70.9755	67.9468	55.1286	59.3286	73.0811	59.597	58.8293	1	24
15	1	1	4	5	5	4	4	32.882	34.7514	46.123	56.1773	31.2474	49.3809	65.0209	53.0483	49.7475	58.8293	1	23
16	1	5	4	5	5	5	5	30.9185	58.1811	58.0038	70.9755	50.9517	69.2157	65.0209	53.0483	52.0929	58.8293	1	29
17	1	5	5	5	5	5	5	46.4993	34.7514	34.5568	70.9755	61.0104	69.2157	65.0209	53.0483	62.4702	58.8293	1	30
18	2	4	5	4	4	2	4	43.6611	52.1198	62.6799	49.1053	48.2157	58.4512	59.3286	60.3742	47.5167	58.8293	1	23
19	2	4	5	4	4	4	3	38.7842	48.8701	51.2831	56.1773	53.87	55.1286	51.9004	48.5237	49.7475	39.3442	1	24
20	1	3	4	3	3	2	2	36.7048	34.7514	31.4172	42.2833	37.6045	44.5356	46.0649	50.7255	41.2774	50.5549	1	17
21	2	4	4	3	4	5	4	43.6611	48.8701	62.6799	56.1773	50.9517	52.1236	51.9004	57.865	41.2774	50.5549	1	24
22	2	3	3	3	3	3	3	41.0836	58.1811	58.0038	61.4335	67.9468	69.2157	65.0209	73.0811	47.5167	58.8293	1	18
23	2	4	4	3	4	3	3	63.6786	69.8777	62.6799	42.2833	48.2157	62.4545	65.0209	57.865	52.0929	44.8281	1	21
24	2	3	4	3	4	3	3	32.882	45.9531	58.0038	42.2833	25.4536	49.3809	65.0209	46.4328	47.5167	39.3442	1	20
25	2	1	5	1	5	1	1	71.2257	69.8777	58.0038	46.4809	67.9468	69.2157	65.0209	73.0811	72.5039	3.21855	1	14
26	2	4	4	4	5	4	4	36.7048	55.2519	51.2831	40.5117	67.9468	52.1236	46.0649	50.7255	47.5167	27.6316	1	25
27	1	4	5	2	5	3	5	38.7842	64.4088	58.0038	49.1053	37.6045	69.2157	59.3286	60.3742	59.597	58.8293	1	24
28	1	5	5	5	4	5	3	38.7842	55.2519	43.8666	44.2461	35.6571	69.2157	55.3906	63.1554	47.5167	58.8293	1	27
29	1	4	4	4	4	3	3	52.6794	48.8701	43.8666	40.5117	43.4788	44.5356	65.0209	53.0483	43.314	50.5549	1	22
30	1	5	5	5	4	3	2	52.6794	61.0941	51.2831	42.2833	57.0674	62.4545	55.3906	63.1554	49.7475	58.8293	1	24
31	1	4	4	5	4	4	5	49.5401	58.1811	62.6799	70.9755	50.9517	69.2157	65.0209	66.6873	49.7475	58.8293	1	26
32	1	3	3	3	3	3	3	46.4993	69.8777	54.3621	56.1773	67.9468	69.2157	65.0209	66.6873	72.5039	58.8293	1	18
33	1	5	4	5	5	4	4	36.7048	69.8777	48.573	70.9755	45.7212	55.1286	55.3906	50.7255	62.4702	58.8293	1	27
34	1	4	2	4	2	1	1	49.5401	39.0479	41.7736	49.1053	45.7212	42.3272	32.3535	42.4575	57.0077	58.8293	1	14
35	1	5	4	5	5	4	3	59.3809	69.8777	54.3621	61.4335	57.0674	69.2157	65.0209	63.1554	52.0929	58.8293	1	26
36	1	1	2	2	3	3	3	41.0836	45.9531	31.4172	40.5117	45.7212	62.4545	59.3286	40.5176	37.3984	44.8281	1	14
37	1	5	5	5	1	5	5	71.2257	61.0941	70.8162	49.1053	61.0104	62.4545	55.3906	46.4328	62.4702	58.8293	1	26
38	2	3	4	3	4	3	3	32.882	45.9531	58.0038	42.2833	25.4536	49.3809	65.0209	46.4328	47.5167	39.3442	1	20
39	2	3	4	3	3	3	3	43.6611	34.7514	41.7736	42.2833	35.6571	38.1576	55.3906	50.7255	29.4262	50.5549	1	19
40	2	5	4	4	5	4	3	46.4993	69.8777	70.8162	70.9755	50.9517	69.2157	65.0209	63.1554	41.2774	58.8293	1	25
41	1	5	4	4	4	4	3	41.0836	58.1811	54.3621	38.8797	48.2157	62.4545	65.0209	55.4415	47.5167	44.8281	1	24
42	1	4	4	4	4	3	2	46.4993	45.9531	36.2204	32.7266	25.4536	52.1236	55.3906	36.6733	54.5229	58.8293	1	21
43	1	5	3	3	3	5	1	30.9185	24.8846	17.0744	49.1053	4.73536	20.2034	65.0209	44.4224	32.4537	3.21855	1	20
44	1	3	4	3	3	2	3	28.7812	24.8846	12.5677	31.0579	35.6571	40.2046	35.2309	38.598	30.9499	39.3442	1	18
45	2	4	4	2	2	2	4	55.894	48.8701	46.123	52.2664	48.2157	55.1286	59.3286	53.0483	47.5167	39.3442	1	18
46	2	1	5	1	5	1	1	71.2257	48.8701	70.8162	34.2924	67.9468	69.2157	32.3535	73.0811	72.5039	3.21855	1	14
47	2	5	1	4	1	4	3	63.6786	69.8777	51.2831	34.2924	45.7212	69.2157	43.305	34.7134	41.2774	27.6316	1	18
48	2	3	3	3	3	3	3	41.0836	48.8701	46.123	37.3285	37.6045	44.5356	55.3906	40.5176	72.5039	18.2507	1	18
49	1	3	3	3	3	3	1	30.9185	9.423	14.9753	32.7266	39.5089	38.1576	32.3535	38.598	9.54796	39.3442	1	16
50	1	4	5	3	5	3	3	52.6794	52.1198	39.8136	31.0579	25.4536	69.2157	46.0649	57.865	37.3984	44.8281	1	23
51	1	5	5	4	5	4	1	26.2964	36.8814	32.9598	35.8142	4.73536	49.3809	65.0209	55.4415	23.8491	50.5549	1	24
52	2	5	5	5	5	5	5	71.2257	69.8777	70.8162	40.5117	67.9468	69.2157	65.0209	73.0811	57.0077	58.8293	1	30
53	1	3	4	4	4	1	2	43.6611	52.1198	48.573	38.8797	43.4788	30.6099	32.3535	73.0811	49.7475	50.5549	1	18
54	1	2	2	3	2	2	1	32.882	29.2054	28.4289	21.1777	31.2474	40.2046	35.2309	38.598	33.9974	27.6316	1	12
55	2	4	4	5	4	4	3	41.0836	52.1198	48.573	70.9755	48.2157	58.4512	55.3906	60.3742	45.3855	50.5549	1	24
56	2	3	4	1	3	3	3	38.7842	36.8814	36.2204	38.8797	43.4788	40.2046	51.9004	55.4415	33.9974	58.8293	1	17
57	1	4	4	2	3	2	2	49.5401	55.2519	43.8666	44.2461	41.4348	46.87	51.9004	57.865	47.5167	50.5549	1	17
58	2	4	5	1	5	3	1	36.7048	55.2519	46.123	49.1053	33.5756	62.4545	48.8505	53.0483	52.0929	58.8293	1	19
59	2	3	3	4	5	5	3	34.7703	21.8539	29.911	38.8797	43.4788	49.3809	32.3535	36.6733	29.4262	58.8293	1	23
60	2	5	1	5	1	5	5	9.34874	9.423	70.8162	40.5117	4.73536	20.2034	23.9564	18.2377	9.54796	58.8293	1	22
61	2	5	5	5	4	4	5	63.6786	58.1811	54.3621	56.1773	50.9517	69.2157	65.0209	53.0483	57.0077	58.8293	1	28
62	2	4	5	4	4	3	3	55.894	48.8701	62.6799	46.4809	45.7212	69.2157	51.9004	53.0483	49.7475	39.3442	1	23
63	2	4	5	4	4	5	3	41.0836	39.0479	48.573	49.1053	22.1919	42.3272	65.0209	42.4575	41.2774	44.8281	1	25
64	1	4	4	5	4	4	4	49.5401	48.8701	48.573	49.1053	57.0674	55.1286	65.0209	60.3742	54.5229	58.8293	1	25
65	1	2	4	4	2	3	3	30.9185	26.2762	36.2204	44.2461	28.5543	18.0959	51.9004	46.4328	32.4537	58.8293	1	18
66	1	4	5	4	5	3	2	43.6611	45.9531	34.5568	61.4335	53.87	40.2046	59.3286	63.1554	52.0929	58.8293	1	23
67	2	4	4	5	3	3	3	43.6611	52.1198	58.0038	52.2664	57.0674	62.4545	65.0209	57.865	43.314	58.8293	1	22
68	1	4	5	4	4	5	4	38.7842	48.8701	51.2831	56.1773	25.4536	69.2157	65.0209	63.1554	43.314	58.8293	1	26
69	1	4	4	4	4	2	2	43.6611	41.2225	29.911	37.3285	37.6045	69.2157	48.8505	46.4328	47.5167	50.5549	1	20
70	2	2	5	5	4	4	3	63.6786	58.1811	58.0038	70.9755	43.4788	69.2157	65.0209	73.0811	54.5229	58.8293	1	23
71	1	5	5	2	3	2	2	49.5401	69.8777	70.8162	70.9755	67.9468	69.2157	65.0209	60.3742	72.5039	58.8293	1	19
72	2	5	5	5	5	4	1	71.2257	69.8777	70.8162	70.9755	61.0104	69.2157	65.0209	73.0811	62.4702	58.8293	1	25
73	2	4	3	2	3	4	2	38.7842	52.1198	54.3621	52.2664	53.87	25.5276	43.305	28.2742	72.5039	10.4728	1	18
74	1	5	5	5	3	3	3	41.0836	39.0479	36.2204	70.9755	50.9517	69.2157	43.305	40.5176	49.7475	58.8293	1	24
75	2	4	4	5	5	2	1	46.4993	61.0941	58.0038	70.9755	48.2157	62.4545	48.8505	50.7255	52.0929	58.8293	1	21
76	1	1	4	2	5	4	3	34.7703	48.8701	46.123	52.2664	31.2474	69.2157	51.9004	40.5176	45.3855	58.8293	1	19
77	1	5	5	5	5	3	2	49.5401	61.0941	62.6799	70.9755	43.4788	69.2157	59.3286	63.1554	72.5039	58.8293	1	25
78	2	5	5	5	5	3	3	59.3809	69.8777	70.8162	70.9755	67.9468	62.4545	65.0209	63.1554	59.597	58.8293	1	26
79	2	5	4	5	5	5	2	59.3809	61.0941	70.8162	70.9755	39.5089	52.1236	48.8505	36.6733	47.5167	50.5549	1	26
80	2	4	3	4	3	3	2	36.7048	52.1198	43.8666	52.2664	33.5756	55.1286	65.0209	55.4415	27.8128	58.8293	1	19
81	2	1	3	2	2	2	2	28.7812	23.4403	39.8136	38.8797	48.2157	34.2451	40.5892	42.4575	29.4262	44.8281	1	12
82	2	4	3	5	3	3	2	43.6611	41.2225	48.573	44.2461	48.2157	62.4545	55.3906	46.4328	30.9499	39.3442	1	20
83	2	3	3	4	3	3	2	26.2964	30.8728	31.4172	49.1053	50.9517	36.166	65.0209	53.0483	35.6356	50.5549	1	18
84	2	2	2	3	3	1	1	49.5401	58.1811	58.0038	56.1773	41.4348	34.2451	65.0209	73.0811	57.0077	58.8293	1	12
85	2	2	4	2	4	2	5	36.7048	32.7229	39.8136	49.1053	50.9517	58.4512	65.0209	48.5237	49.7475	30.9025	1	19
86	1	4	5	3	4	3	3	46.4993	55.2519	28.4289	37.3285	50.9517	55.1286	55.3906	34.7134	59.597	10.4728	1	22
87	1	4	5	5	4	3	3	46.4993	58.1811	51.2831	56.1773	61.0104	55.1286	48.8505	30.5365	54.5229	10.4728	1	24
88	1	3	4	4	2	4	1	38.7842	39.0479	29.911	40.5117	18.9892	52.1236	23.9564	57.865	30.9499	58.8293	1	18
89	1	3	4	2	3	3	2	36.7048	48.8701	36.2204	34.2924	35.6571	49.3809	46.0649	60.3742	39.2906	58.8293	1	17
90	1	3	4	5	4	5	4	36.7048	34.7514	23.9343	29.2127	4.73536	34.2451	51.9004	46.4328	45.3855	58.8293	1	25
91	2	5	5	5	5	1	2	71.2257	69.8777	70.8162	70.9755	50.9517	69.2157	59.3286	63.1554	72.5039	58.8293	1	23
92	1	2	2	2	3	2	2	46.4993	45.9531	39.8136	42.2833	48.2157	46.87	65.0209	73.0811	43.314	44.8281	1	13
93	1	4	4	3	3	4	3	41.0836	34.7514	34.5568	42.2833	35.6571	62.4545	59.3286	44.4224	47.5167	50.5549	1	21
94	2	4	4	5	2	2	2	59.3809	55.2519	62.6799	52.2664	48.2157	62.4545	51.9004	57.865	49.7475	58.8293	2	19
95	2	5	4	4	4	3	2	49.5401	48.8701	70.8162	49.1053	35.6571	58.4512	55.3906	66.6873	47.5167	58.8293	2	22
96	1	2	3	4	2	3	2	41.0836	34.7514	34.5568	32.7266	45.7212	38.1576	35.2309	38.598	30.9499	50.5549	2	16
97	1	5	5	5	5	3	2	41.0836	45.9531	48.573	42.2833	57.0674	69.2157	59.3286	63.1554	43.314	58.8293	2	25
98	1	4	3	4	4	3	3	32.882	27.6921	29.911	31.0579	41.4348	46.87	51.9004	28.2742	39.2906	50.5549	2	21
99	2	4	5	4	5	4	3	52.6794	48.8701	70.8162	56.1773	48.2157	44.5356	55.3906	53.0483	49.7475	58.8293	2	25
100	2	5	5	5	5	4	5	43.6611	48.8701	58.0038	61.4335	39.5089	55.1286	51.9004	50.7255	47.5167	58.8293	2	29
101	1	5	4	4	3	2	3	36.7048	32.7229	34.5568	42.2833	53.87	30.6099	48.8505	53.0483	49.7475	50.5549	2	21
102	1	4	5	5	5	5	5	63.6786	48.8701	54.3621	37.3285	50.9517	58.4512	65.0209	73.0811	49.7475	58.8293	2	29
103	1	4	4	3	3	2	1	34.7703	58.1811	51.2831	37.3285	45.7212	58.4512	59.3286	55.4415	41.2774	58.8293	2	17
104	1	5	5	5	4	5	3	46.4993	48.8701	62.6799	61.4335	67.9468	49.3809	65.0209	73.0811	47.5167	58.8293	2	27
105	2	3	4	3	4	5	1	38.7842	48.8701	54.3621	27.0881	39.5089	44.5356	65.0209	66.6873	43.314	58.8293	2	20
106	1	5	2	5	1	1	1	36.7048	45.9531	36.2204	31.0579	35.6571	22.084	43.305	40.5176	21.0108	58.8293	2	15
107	2	3	3	2	4	3	3	52.6794	58.1811	54.3621	40.5117	37.6045	49.3809	40.5892	48.5237	52.0929	50.5549	2	18
108	2	4	4	3	4	3	3	49.5401	58.1811	51.2831	56.1773	39.5089	52.1236	32.3535	53.0483	49.7475	58.8293	2	21
109	2	4	5	5	4	4	5	55.894	48.8701	70.8162	70.9755	48.2157	69.2157	65.0209	73.0811	37.3984	58.8293	2	27
110	2	5	4	4	5	4	2	71.2257	55.2519	54.3621	70.9755	53.87	62.4545	65.0209	73.0811	49.7475	58.8293	2	24
111	1	3	5	4	4	4	4	43.6611	48.8701	41.7736	56.1773	43.4788	62.4545	65.0209	66.6873	47.5167	58.8293	2	24
112	1	3	5	4	4	3	4	41.0836	58.1811	58.0038	61.4335	33.5756	52.1236	65.0209	55.4415	52.0929	58.8293	2	23
113	1	5	5	5	5	4	5	49.5401	58.1811	70.8162	40.5117	53.87	62.4545	59.3286	66.6873	62.4702	58.8293	2	29
114	2	2	3	2	4	1	1	38.7842	52.1198	41.7736	44.2461	57.0674	44.5356	51.9004	48.5237	49.7475	39.3442	2	13
115	1	3	3	3	4	3	2	38.7842	45.9531	34.5568	29.2127	33.5756	55.1286	59.3286	50.7255	59.597	58.8293	2	18
116	1	2	3	2	2	1	1	36.7048	41.2225	34.5568	32.7266	50.9517	30.6099	51.9004	42.4575	43.314	58.8293	2	11
117	1	4	5	4	4	4	3	36.7048	48.8701	58.0038	42.2833	48.2157	46.87	48.8505	57.865	52.0929	58.8293	2	24
118	1	4	5	4	4	3	3	46.4993	61.0941	54.3621	44.2461	41.4348	69.2157	48.8505	60.3742	57.0077	58.8293	2	23
119	1	5	5	5	5	5	5	49.5401	69.8777	70.8162	56.1773	28.5543	58.4512	59.3286	53.0483	54.5229	58.8293	2	30
120	2	2	3	3	4	3	3	41.0836	45.9531	26.9468	38.8797	35.6571	38.1576	65.0209	30.5365	35.6356	27.6316	2	18
121	1	4	5	5	5	4	5	55.894	58.1811	58.0038	49.1053	53.87	58.4512	65.0209	63.1554	54.5229	58.8293	2	28
122	1	4	4	3	3	3	3	46.4993	61.0941	54.3621	46.4809	43.4788	40.2046	59.3286	66.6873	47.5167	50.5549	2	20
123	1	4	4	4	5	4	3	49.5401	58.1811	54.3621	46.4809	37.6045	55.1286	59.3286	60.3742	52.0929	58.8293	2	24
124	2	5	4	4	4	4	4	52.6794	48.8701	62.6799	44.2461	45.7212	49.3809	51.9004	73.0811	45.3855	58.8293	2	25
125	2	3	4	4	3	3	3	43.6611	45.9531	46.123	56.1773	43.4788	36.166	59.3286	46.4328	35.6356	58.8293	2	20
126	2	5	5	5	5	4	3	63.6786	61.0941	58.0038	42.2833	53.87	62.4545	65.0209	63.1554	49.7475	58.8293	2	27
127	1	4	4	5	4	2	3	49.5401	64.4088	54.3621	35.8142	39.5089	52.1236	48.8505	73.0811	43.314	50.5549	2	22
128	2	5	5	5	5	4	5	55.894	64.4088	70.8162	70.9755	50.9517	69.2157	65.0209	73.0811	72.5039	58.8293	2	29
129	2	4	4	4	4	4	4	49.5401	52.1198	31.4172	46.4809	35.6571	46.87	46.0649	48.5237	37.3984	50.5549	2	24
130	1	3	5	3	4	4	2	41.0836	58.1811	48.573	38.8797	35.6571	69.2157	65.0209	63.1554	49.7475	58.8293	2	21
131	1	4	4	4	4	3	2	46.4993	52.1198	41.7736	40.5117	35.6571	46.87	43.305	55.4415	45.3855	58.8293	2	21
132	1	3	3	3	3	4	3	43.6611	55.2519	29.911	44.2461	43.4788	58.4512	51.9004	50.7255	41.2774	58.8293	2	19
133	2	3	3	3	3	3	3	36.7048	39.0479	54.3621	46.4809	45.7212	49.3809	65.0209	38.598	33.9974	58.8293	2	18
134	1	4	5	5	5	5	3	43.6611	52.1198	54.3621	49.1053	50.9517	69.2157	65.0209	73.0811	47.5167	58.8293	2	27
135	1	3	4	2	2	1	1	43.6611	64.4088	51.2831	38.8797	41.4348	55.1286	59.3286	53.0483	47.5167	58.8293	2	13
136	2	3	2	3	3	2	1	18.3786	39.0479	34.5568	37.3285	37.6045	34.2451	43.305	42.4575	26.0102	58.8293	2	14
137	2	5	4	4	3	3	3	49.5401	45.9531	51.2831	49.1053	43.4788	49.3809	59.3286	48.5237	45.3855	50.5549	2	22
138	2	2	4	4	4	3	1	38.7842	39.0479	43.8666	49.1053	45.7212	44.5356	51.9004	50.7255	41.2774	58.8293	2	18
139	2	5	4	4	4	4	3	38.7842	39.0479	46.123	46.4809	48.2157	55.1286	59.3286	46.4328	49.7475	58.8293	2	24
140	1	2	2	4	4	2	1	43.6611	41.2225	32.9598	37.3285	11.6933	34.2451	51.9004	53.0483	39.2906	58.8293	2	15
141	2	4	4	4	4	4	3	46.4993	48.8701	43.8666	42.2833	37.6045	46.87	59.3286	53.0483	49.7475	39.3442	2	23
142	1	4	5	3	4	3	3	41.0836	52.1198	31.4172	32.7266	57.0674	55.1286	59.3286	50.7255	52.0929	58.8293	2	22
143	1	2	3	1	1	1	1	26.2964	27.6921	-2.01108	42.2833	33.5756	38.1576	29.0982	57.865	27.8128	58.8293	2	9
144	2	3	3	3	3	3	1	63.6786	69.8777	70.8162	34.2924	67.9468	69.2157	65.0209	23.528	37.3984	58.8293	2	16
145	2	5	2	5	2	5	1	71.2257	69.8777	70.8162	34.2924	67.9468	69.2157	65.0209	8.27665	23.8491	50.5549	2	20
146	2	5	5	5	1	5	1	63.6786	69.8777	39.8136	49.1053	67.9468	12.1061	23.9564	8.27665	32.4537	3.21855	2	22
147	2	4	5	5	5	5	1	63.6786	64.4088	70.8162	61.4335	67.9468	62.4545	65.0209	23.528	45.3855	58.8293	2	25
148	1	2	4	2	2	2	1	41.0836	39.0479	26.9468	31.0579	28.5543	32.3947	23.9564	50.7255	39.2906	44.8281	2	13
149	1	3	4	3	4	1	2	36.7048	43.4742	36.2204	37.3285	35.6571	34.2451	37.9467	50.7255	49.7475	34.6322	2	17
150	1	3	3	3	3	3	4	41.0836	48.8701	31.4172	37.3285	31.2474	40.2046	55.3906	53.0483	33.9974	39.3442	2	19
151	1	4	3	4	3	3	2	43.6611	48.8701	43.8666	38.8797	43.4788	46.87	51.9004	50.7255	37.3984	58.8293	2	19
152	1	5	5	5	5	4	1	49.5401	48.8701	36.2204	37.3285	48.2157	69.2157	46.0649	50.7255	66.0803	58.8293	2	25
153	1	4	5	4	5	4	4	49.5401	45.9531	58.0038	37.3285	48.2157	55.1286	65.0209	53.0483	54.5229	58.8293	2	26
154	1	5	5	4	4	3	1	41.0836	52.1198	58.0038	49.1053	50.9517	52.1236	37.9467	63.1554	49.7475	58.8293	2	22
